# Supplementary material for: Precision and reliability of tape measurements in the assessment of head and neck lymphedema
Source: PLoS One. 2020 May 18;15(5):e0233395. doi: 10.1371/journal.pone.0233395 (PMC7233552; doi:10.1371/journal.pone.0233395)
Supplement: S1 Dataset — (XLS) [file pone.0233395.s001.xls]

## Sheet: data
subject	tragusmental	tragusmouth	angletonose	angletointeye	angletoexteye	mentaltoint	angletomental	upperneck	middleneck	lowerneck	ObliqueCC	verticalCC	x	TM1	TM2	TM3	TMA1	TMA2	TMA3	AN1	AN2	AN3	AI1	AI2	AI3	AE1	AE2	AE3	MI1	MI2	MI3	AM1	AM2	AM3	UN1	UN2	UN3	MN1	MN2	MN3	LN1	LN2	LN3	CC1	CC2	CC3	SCC1	SCC2	SCC3
1	150	110	115	140	110	130	120	345	340	360	605	607		150	155	148	110	120	112	115	105	108	140	135	130	110	115	108	130	118	121	120	100	121	345	345	350	340	342	346	360	355	360	605	620	625	607	602	598
1	155	120	105	135	115	118	100	345	342	355	620	602		159	145	155	110	117	109	110	100	106	120	135	127	100	100	103	100	115	111	112	110	114	315	320	309	305	310	303	320	330	323	650	673	683	620	664	626
1	148	112	108	130	108	121	121	350	346	360	625	598		145	145	140	110	110	110	120	105	115	140	135	140	110	110	110	110	120	115	110	120	120	330	350	340	320	335	340	340	350	330	675	652	640	627	633	642
2	159	110	110	120	100	100	112	315	305	320	650	620		153	150	149	110	110	112	117	100	105	140	135	136	115	115	108	114	110	117	110	115	114	362	380	366	353	350	351	383	385	372	690	692	670	670	680	670
2	145	117	100	135	100	115	110	320	310	330	673	664		160	155	160	110	115	122	112	107	112	132	130	133	93	100	103	112	120	119	125	140	145	400	400	390	375	380	365	394	395	385	640	630	641	650	640	655
2	155	109	106	127	103	111	114	309	303	323	683	626		140	145	140	100	111	100	103	109	105	120	131	120	90	105	95	105	114	105	115	125	110	330	325	325	314	322	325	335	320	355	660	650	655	625	630	600
3	145	110	120	140	110	110	110	330	320	340	675	627		152	155	155	123	122	122	112	111	120	142	140	145	110	115	125	117	112	116	115	110	130	440	400	397	435	410	403	450	430	422	689	675	680	680	640	652
3	145	110	105	135	110	120	120	350	335	350	652	633		140	155	150	110	110	115	90	110	120	120	142	130	100	115	95	110	102	115	110	113	120	360	359	355	340	335	340	360	360	350	670	680	670	629	615	620
3	140	110	115	140	110	120	120	340	340	330	640	642		150	150	150	102	120	120	114	115	113	136	146	142	138	120	115	118	115	125	110	120	115	350	336	365	340	350	330	370	375	370	660	655	660	625	622	635
4	153	110	117	140	115	114	110	362	353	383	690	670		170	165	170	120	127	122	115	115	110	130	137	134	110	111	110	122	123	120	115	125	130	380	365	374	365	360	360	400	383	370	690	690	690	670	670	670
4	150	110	100	135	115	110	115	380	350	385	692	680		160	160	155	116	115	118	114	115	124	140	140	145	110	115	115	118	110	120	120	112	137	390	390	390	380	395	380	410	410	402	690	690	675	650	670	660
4	149	112	105	136	108	117	114	366	351	372	670	670		178	175	170	139	128	130	105	100	90	120	112	120	100	105	118	125	120	130	130	102	90	437	450	450	415	420	425	454	455	440	700	705	706	660	690	670
5	160	110	112	132	93	112	125	400	375	394	640	650		160	160	162	116	120	117	116	105	124	140	130	147	116	110	119	120	115	121	116	115	117	400	415	410	420	390	415	490	410	440	680	675	680	640	650	655
5	155	115	107	130	100	120	140	400	380	395	630	640		140	135	142	100	105	108	114	109	106	125	124	135	100	96	104	100	101	102	116	112	110	390	334	365	325	328	327	350	335	340	671	635	660	630	645	623
5	160	112	112	133	103	119	145	390	365	385	641	655		162	160	161	125	120	125	130	130	131	135	140	142	100	120	118	135	120	137	145	120	144	370	360	372	365	365	375	380	380	384	700	705	706	660	690	670
6	140	100	103	120	90	105	115	330	314	335	660	625		170	170	160	130	135	130	130	140	130	150	160	155	115	130	133	120	125	115	120	140	125	505	500	460	430	425	420	450	430	423	710	700	702	690	680	670
6	145	111	109	131	105	114	125	325	322	320	650	630		140	140	142	104	100	110	101	90	90	126	120	130	106	100	105	122	116	125	112	90	107	315	300	300	305	290	308	345	320	321	626	633	624	573	605	600
6	140	100	105	120	95	105	110	325	325	355	655	600		152	165	163	120	120	121	112	110	115	138	130	135	114	105	110	122	115	125	120	115	123	365	370	375	350	350	360	372	380	362	630	649	660	630	630	640
7	152	123	112	142	110	117	115	440	435	450	689	680		170	170	165	125	125	127	115	118	111	135	140	135	115	110	110	116	120	115	125	130	116	405	400	390	380	370	375	400	402	405	695	695	695	680	694	667
7	155	122	111	140	115	112	110	400	410	430	675	640		155	150	145	112	115	120	108	107	123	134	130	144	105	110	115	110	110	112	87	110	115	340	330	345	330	320	325	333	340	325	680	670	673	682	690	650
7	155	122	120	145	125	116	130	397	403	422	680	652		150	155	160	115	120	126	114	115	110	130	135	132	103	112	114	110	112	115	125	120	100	410	410	406	375	380	378	390	383	380	694	695	680	890	660	660
8	140	110	90	120	100	110	110	360	340	360	670	629		157	151	150	113	113	115	120	100	120	150	137	150	108	111	122	110	110	125	133	100	110	385	350	353	348	345	328	340	342	335	650	655	660	625	613	630
8	155	110	110	142	115	102	113	359	335	360	680	615		150	150	150	118	110	110	105	105	112	128	120	134	100	95	108	117	110	121	110	110	117	320	330	315	320	310	307	323	350	330	673	673	675	610	620	645
8	150	115	115	130	95	115	120	355	340	350	670	620		153	150	150	113	114	117	110	102	115	124	121	135	102	100	113	110	122	120	115	116	116	360	345	355	340	350	345	380	378	360	660	677	663	658	650	654
9	150	102	114	136	138	118	110	350	340	370	660	625		160	155	160	118	120	122	100	105	98	129	120	120	92	95	90	120	115	120	122	105	110	390	405	375	380	350	350	380	385	370	650	640	670	660	650	660
9	150	120	115	146	120	115	120	336	350	375	655	622		153	160	150	120	115	110	124	125	120	140	150	140	118	110	110	113	111	120	102	120	120	357	342	350	352	340	340	370	360	370	672	650	660	640	645	630
9	150	120	113	142	115	125	115	365	330	370	660	635		154	150	152	113	110	118	110	109	106	138	112	141	115	98	111	112	100	112	110	112	115	310	310	318	310	315	315	340	340	325	645	650	660	631	635	635
10	170	120	115	130	110	122	115	380	365	400	690	670		158	140	150	115	115	130	110	110	90	130	135	120	103	100	100	120	120	120	115	120	110	295	300	300	300	290	295	335	320	300	675	650	660	635	620	630
10	165	127	115	137	111	123	125	365	360	383	690	670		152	153	155	121	110	111	117	110	110	145	133	130	116	105	110	130	125	120	115	115	110	350	340	320	345	335	330	371	381	340	709	728	690	685	680	640
10	170	122	110	134	110	120	130	374	360	370	690	660		158	160	150	112	123	110	110	112	122	133	136	144	115	115	112	112	120	110	113	115	116	390	375	368	355	345	340	370	365	362	670	685	680	670	660	620
11	160	116	114	140	110	118	120	390	380	410	690	650		150	145	150	115	109	110	100	96	108	123	122	128	100	100	104	100	110	108	114	105	118	310	302	309	315	310	305	330	320	320	660	674	664	632	645	655
11	160	115	115	140	115	110	112	390	395	410	690	670		148	146	145	106	96	115	100	98	99	117	115	125	93	101	105	112	120	122	107	108	115	335	330	330	320	323	320	340	350	330	638	635	610	618	620	595
11	155	118	124	145	115	120	137	390	380	402	675	660		157	150	145	112	115	111	78	111	113	120	120	130	102	100	103	108	120	112	75	115	110	320	312	316	338	320	315	360	340	335	657	650	642	635	630	627
12	178	139	105	120	100	125	130	437	415	454	700	660		160	150	158	118	121	117	100	105	98	125	122	126	100	109	105	120	123	110	110	117	110	330	336	335	320	319	351	340	340	359	650	632	655	620	621	619
12	175	128	100	112	105	120	102	450	420	455	705	690		165	160	160	120	116	121	110	113	112	120	133	133	95	105	110	100	105	105	111	125	120	407	410	400	380	370	381	410	390	390	670	670	655	673	662	640
12	170	130	90	120	118	130	90	450	425	440	706	670		145	155	145	105	106	110	105	105	112	128	127	132	100	99	105	105	106	105	108	109	108	308	305	305	300	300	298	320	320	300	636	630	645	645	638	625
13	160	116	116	140	116	120	116	400	420	490	680	640		137	140	140	104	110	105	91	115	110	131	130	130	100	95	100	103	110	112	92	115	124	330	310	320	320	310	318	340	320	320	663	650	662	620	610	627
13	160	120	105	130	110	115	115	415	390	410	675	650		155	150	155	110	110	105	105	100	99	131	130	130	110	110	105	112	105	110	105	110	115	367	350	358	340	340	340	365	360	365	640	630	642	650	620	640
13	162	117	124	147	119	121	117	410	415	440	680	655		170	150	160	122	120	112	100	110	100	121	140	150	123	115	130	113	110	111	99	140	112	380	380	360	362	360	340	370	365	350	700	700	680	690	665	670
14	140	100	114	125	100	100	116	390	325	350	671	630		147	150	157	110	110	109	108	111	112	130	135	140	106	114	118	115	110	113	114	115	114	350	348	342	327	325	320	345	335	340	677	678	670	687	670	665
14	135	105	109	124	96	101	112	334	328	335	635	645		144	145	149	105	110	107	105	110	106	120	130	128	96	105	103	111	109	112	112	110	109	325	330	330	327	320	325	350	335	355	665	652	645	654	645	653
14	142	108	106	135	104	102	110	365	327	340	660	623		165	168	162	127	123	125	123	125	123	140	142	141	122	112	109	119	128	120	118	120	120	397	395	400	370	390	370	390	410	381	670	665	686	682	685	684
15	162	125	130	135	100	135	145	370	365	380	700	660		140	145	145	100	100	105	92	100	102	108	125	120	87	94	90	108	120	125	100	112	100	310	315	305	320	303	310	340	325	330	680	680	650	668	630	640
15	160	120	130	140	120	120	120	360	365	380	705	690		160	165	165	120	115	105	90	85	85	115	110	118	95	92	95	110	110	110	110	110	120	390	390	380	380	370	384	410	380	394	660	665	645	640	646	638
15	161	125	131	142	118	137	144	372	375	384	706	670		160	170	165	110	130	120	113	130	135	130	160	150	105	125	124	120	115	112	115	140	135	425	400	426	405	390	405	390	390	395	700	690	685	675	700	680
16	170	130	130	150	115	120	120	505	430	450	710	690		160	165	148	119	123	125	107	115	117	130	150	136	107	115	109	118	130	122	110	120	125	366	370	365	360	360	347	374	380	379	683	680	684	680	680	665
16	170	135	140	160	130	125	140	500	425	430	700	680		130	170	160	115	130	120	120	120	110	145	139	130	110	120	110	120	120	120	115	127	120	360	392	370	355	377	366	355	390	390	695	710	690	692	652	680
16	160	130	130	155	133	115	125	460	420	423	702	670		165	140	160	110	115	105	100	115	100	140	140	130	110	110	110	120	120	127	115	140	110	380	390	379	355	360	359	380	370	377	690	670	712	685	680	673
17	140	104	101	126	106	122	112	315	305	345	626	573		160	160	160	102	122	120	100	108	108	117	133	130	104	106	107	110	118	125	105	110	107	362	378	385	360	360	368	380	360	376	639	655	655	640	630	633
17	140	100	90	120	100	116	90	300	290	320	633	605		160	150	155	110	115	110	105	104	110	130	130	135	105	106	115	125	118	128	110	123	110	360	360	350	340	365	350	370	386	390	680	680	690	670	645	670
17	142	110	90	130	105	125	107	300	308	321	624	600		160	155	160	119	120	117	106	108	105	133	135	131	110	107	102	105	115	120	120	130	120	450	410	435	390	390	390	410	392	405	680	662	665	667	670	670
18	152	120	112	138	114	122	120	365	350	372	630	630		156	155	158	114	110	113	90	100	99	114	126	127	96	106	113	101	107	105	110	115	110	370	364	360	365	345	345	360	356	360	650	646	657	620	640	630
18	165	120	110	130	105	115	115	370	350	380	649	630		160	155	155	128	118	120	115	110	113	142	135	134	108	115	112	142	125	130	120	105	110	390	399	400	375	395	385	395	399	392	673	684	660	650	649	670
18	163	121	115	135	110	125	123	375	360	362	660	640		175	170	165	112	120	116	110	100	115	145	130	140	115	110	115	130	120	128	130	125	120	315	330	329	305	305	322	330	320	315	690	690	694	625	650	660
19	170	125	115	135	115	116	125	405	380	400	695	680		177	172	170	120	125	125	110	110	105	140	132	130	120	114	110	120	124	115	125	138	125	410	410	390	380	388	365	400	402	380	720	715	705	680	690	685
19	170	125	118	140	110	120	130	400	370	402	695	694		155	160	155	120	121	120	116	122	115	125	133	136	100	108	110	108	121	110	116	130	120	410	405	399	424	390	385	440	390	400	680	690	675	690	680	665
19	165	127	111	135	110	115	116	390	375	405	695	667		161	140	150	113	108	115	102	106	108	125	120	124	115	100	100	121	110	108	100	108	115	350	340	318	321	314	315	350	326	325	650	656	660	648	665	640
20	155	112	108	134	105	110	87	340	330	333	680	682		155	160	160	120	122	113	110	113	113	135	140	140	105	115	110	125	121	115	130	117	130	365	365	370	350	350	360	365	361	360	660	673	660	620	635	640
20	150	115	107	130	110	110	110	330	320	340	670	690		172	170	160	115	115	110	98	100	115	125	130	130	108	102	95	107	110	110	125	120	130	340	355	310	310	315	305	335	325	315	658	660	660	630	635	630
20	145	120	123	144	115	112	115	345	325	325	673	650		153	160	157	113	110	110	103	104	108	136	122	126	108	100	104	120	98	113	115	110	130	340	330	332	330	335	330	350	340	339	677	680	635	648	665	649
21	150	115	114	130	103	110	125	410	375	390	694	890		160	165	166	125	125	122	110	123	116	126	145	143	95	114	121	122	130	144	116	130	118	410	392	400	370	375	383	390	392	390	680	700	698	680	670	684
21	155	120	115	135	112	112	120	410	380	383	695	660		150	150	154	110	110	112	100	100	96	120	122	121	95	101	103	110	110	105	115	120	118	330	320	330	325	320	325	355	355	360	665	655	650	615	605	628
21	160	126	110	132	114	115	100	406	378	380	680	660		153	155	152	110	123	113	107	111	108	129	136	138	105	115	113	108	112	123	110	130	122	350	350	332	324	335	333	355	347	342	653	650	650	632	626	615
22	157	113	120	150	108	110	133	385	348	340	650	625		140	135	142	100	95	105	100	100	95	125	125	124	105	90	102	100	110	102	100	105	115	340	340	345	320	315	330	350	335	357	600	607	595	612	610	600
22	151	113	100	137	111	110	100	350	345	342	655	613		165	170	170	120	130	128	120	110	128	145	130	145	122	105	120	117	130	120	140	130	135	430	460	430	385	410	392	420	415	399	700	690	692	680	700	692
22	150	115	120	150	122	125	110	353	328	335	660	630		160	160	155	117	110	110	120	110	111	145	130	140	120	105	115	130	125	120	130	110	125	420	440	425	400	405	400	407	390	410	680	675	684	720	670	694
23	150	118	105	128	100	117	110	320	320	323	673	610		168	160	170	122	120	122	120	117	123	156	140	155	128	120	118	130	115	112	127	114	135	380	430	405	386	375	375	402	390	397	695	710	703	692	706	690
23	150	110	105	120	95	110	110	330	310	350	673	620		130	160	160	100	117	120	110	113	110	130	140	140	115	112	120	110	117	110	120	136	105	360	355	350	360	347	370	360	360	390	650	697	670	675	668	670
23	150	110	112	134	108	121	117	315	307	330	675	645		165	170	167	120	125	120	100	99	104	135	125	137	112	105	108	105	92	98	115	120	125	420	408	400	360	398	375	369	399	390	620	658	655	645	649	645
24	153	113	110	124	102	110	115	360	340	380	660	658		155	156	145	117	117	113	126	111	120	143	130	137	120	104	100	113	108	113	110	118	110	430	419	450	390	397	395	411	425	410	660	674	660	680	685	670
24	150	114	102	121	100	122	116	345	350	378	677	650		160	150	155	115	112	117	110	98	117	131	125	130	107	105	103	112	110	118	130	130	129	375	380	375	347	340	364	370	370	370	660	692	666	634	656	661
24	150	117	115	135	113	120	116	355	345	360	663	654		155	150	155	110	110	115	100	95	103	125	120	129	105	95	105	100	98	102	120	110	115	360	376	355	349	344	333	350	350	370	666	660	667	630	650	660
25	160	118	100	129	92	120	122	390	380	380	650	660		175	170	170	126	140	123	117	125	122	140	160	149	120	110	118	122	130	123	133	130	125	425	440	438	440	430	435	510	450	475	690	670	680	697	680	697
25	155	120	105	120	95	115	105	405	350	385	640	650		170	160	167	124	125	125	110	104	111	135	134	136	110	110	112	122	123	126	118	110	121	378	390	390	370	365	370	380	370	380	660	660	690	675	670	688
25	160	122	98	120	90	120	110	375	350	370	670	660		166	165	165	122	120	115	111	116	112	141	128	135	128	110	118	127	117	118	118	120	125	410	395	385	372	380	380	390	390	410	697	650	685	676	670	654
26	153	120	124	140	118	113	102	357	352	370	672	640		152	155	165	118	114	112	116	112	113	142	132	135	116	107	108	119	102	105	122	113	120	418	400	415	380	382	399	390	390	416	601	620	623	629	638	613
26	160	115	125	150	110	111	120	342	340	360	650	645		155	148	154	113	114	115	102	108	102	121	137	127	97	102	104	110	110	112	110	110	113	298	310	292	298	305	305	320	315	322	628	624	624	623	609	620
26	150	110	120	140	110	120	120	350	340	370	660	630		144	155	150	105	105	102	98	95	90	130	121	123	109	105	100	116	110	105	108	100	100	320	325	330	312	325	333	324	326	345	630	630	632	610	617	586
27	154	113	110	138	115	112	110	310	310	340	645	631		140	150	150	110	115	120	85	105	85	105	135	112	85	110	97	110	115	105	110	115	123	330	350	325	331	330	322	330	320	357	640	675	680	660	690	680
27	150	110	109	112	98	100	112	310	315	340	650	635		170	165	165	117	120	116	122	110	122	149	133	148	118	105	110	120	112	122	130	123	116	455	455	446	440	434	440	497	455	448	690	670	690	681	700	710
27	152	118	106	141	111	112	115	318	315	325	660	635		157	144	143	112	103	109	111	104	102	137	129	131	115	105	100	120	116	115	120	110	103	440	390	398	370	374	376	373	380	390	644	602	630	639	642	657
28	158	115	110	130	103	120	115	295	300	335	675	635		150	140	145	110	104	105	96	92	98	120	118	122	101	101	104	102	108	112	115	106	114	295	280	290	293	276	280	315	300	286	610	612	596	595	595	600
28	140	115	110	135	100	120	120	300	290	320	650	620		140	140	140	95	110	103	85	80	90	115	107	105	92	90	92	110	103	100	95	105	100	252	250	250	242	251	245	262	280	255	623	600	623	550	559	570
28	150	130	90	120	100	120	120	300	295	300	660	630		145	145	140	105	114	108	102	107	101	131	130	123	102	105	95	110	102	103	103	118	110	330	338	330	328	330	317	331	335	330	617	640	600	611	598	616
29	152	121	117	145	116	130	115	350	345	371	709	685		170	170	172	115	122	118	105	112	102	130	128	133	103	105	115	118	115	118	135	130	122	345	365	350	341	340	338	346	334	350	680	668	665	621	630	645
29	153	110	110	133	105	125	115	340	335	381	728	680		157	150	160	110	98	110	96	95	90	120	123	120	104	105	100	114	110	120	112	105	110	350	341	340	332	341	330	385	363	350	630	625	600	609	615	590
29	155	111	110	130	110	120	110	320	330	340	690	640		150	150	150	102	115	113	104	100	104	120	120	130	95	100	105	98	95	100	105	110	115	313	310	326	310	320	320	330	320	345	620	640	662	645	620	613
30	158	112	110	133	115	112	113	390	355	370	670	670		160	160	154	120	103	110	97	100	92	125	130	123	102	110	120	130	112	120	112	110	110	330	337	330	325	327	340	345	345	340	652	652	650	640	591	620
30	160	123	112	136	115	120	115	375	345	365	685	660		145	150	155	105	100	103	75	80	100	120	110	125	105	95	105	110	110	112	80	105	125	380	380	389	350	370	370	365	360	402	645	650	672	630	610	640
30	150	110	122	144	112	110	116	368	340	362	680	620		163	160	167	115	118	120	125	107	121	153	127	153	122	95	128	112	105	112	130	122	116	402	400	410	402	383	390	450	420	400	671	680	660	662	660	678
31	150	115	100	123	100	100	114	310	315	330	660	632		176	180	183	134	134	132	132	124	130	165	151	154	129	123	118	118	120	120	133	130	145	440	460	445	412	418	420	420	415	428	690	720	711	689	695	670
31	145	109	96	122	100	110	105	302	310	320	674	645		160	160	160	120	120	110	100	100	115	120	130	140	105	100	100	120	130	130	110	100	120	350	370	355	345	360	335	370	380	350	650	640	678	635	640	605
31	150	110	108	128	104	108	118	309	305	320	664	655		164	150	160	113	120	108	101	110	110	126	130	133	103	100	100	117	125	135	125	115	108	390	370	375	373	355	380	374	365	388	680	670	670	630	620	618
32	148	106	100	117	93	112	107	335	320	340	638	618		155	160	150	110	110	110	104	104	102	130	138	130	112	118	110	119	122	110	115	130	110	360	362	380	345	338	340	325	370	350	630	652	670	640	670	650
32	146	96	98	115	101	120	108	330	323	350	635	620		147	146	145	109	106	108	104	100	101	126	120	130	103	98	104	115	107	114	121	110	120	293	315	290	300	285	295	310	310	310	670	665	670	643	625	610
32	145	115	99	125	105	122	115	330	320	330	610	595		153	140	149	112	113	113	106	100	108	130	124	130	106	98	107	112	101	116	125	100	115	305	310	316	315	310	316	325	330	320	620	606	635	585	614	615
33	157	112	78	120	102	108	75	320	338	360	657	635		160	168	170	125	124	120	100	113	110	120	136	135	92	96	105	110	124	114	125	129	125	380	385	386	385	380	370	390	383	375	650	643	636	630	640	629
33	150	115	111	120	100	120	115	312	320	340	650	630		140	147	150	110	110	110	112	104	110	140	128	135	105	109	115	110	111	110	120	130	100	320	328	330	320	320	325	330	335	340	640	625	655	620	635	650
33	145	111	113	130	103	112	110	316	315	335	642	627		171	169	175	126	124	123	120	113	152	150	140	150	123	113	118	127	118	118	128	135	150	410	410	420	404	390	407	420	408	424	745	720	710	731	710	725
34	160	118	100	125	100	120	110	330	320	340	650	620		158	145	158	114	118	114	113	102	113	128	125	133	104	98	99	105	102	110	120	111	116	350	344	340	340	324	333	355	354	355	635	635	620	590	610	635
34	150	121	105	122	109	123	117	336	319	340	632	621
34	158	117	98	126	105	110	110	335	351	359	655	619
35	165	120	110	120	95	100	111	407	380	410	670	673
35	160	116	113	133	105	105	125	410	370	390	670	662
35	160	121	112	133	110	105	120	400	381	390	655	640
36	145	105	105	128	100	105	108	308	300	320	636	645
36	155	106	105	127	99	106	109	298	300	320	630	638
36	145	110	112	132	105	105	108	305	298	300	645	625
37	137	104	91	131	100	103	92	330	320	340	663	620
37	140	110	115	130	95	110	115	310	310	320	650	610
37	140	105	110	130	100	112	124	320	318	320	662	627
38	155	110	105	131	110	112	105	367	340	365	640	650
38	150	110	100	130	110	105	110	350	340	360	630	620
38	155	105	99	130	105	110	115	358	340	365	642	640
39	170	122	100	121	123	113	99	380	362	370	700	690
39	150	120	110	140	115	110	140	380	360	365	700	665
39	160	112	100	150	130	111	112	360	340	350	680	670
40	147	110	108	130	106	115	114	350	327	345	677	687
40	150	110	111	135	114	110	115	348	325	335	678	670
40	157	109	112	140	118	113	114	342	320	340	670	665
41	144	105	105	120	96	111	112	325	327	350	665	654
41	145	110	110	130	105	109	110	330	320	335	652	645
41	149	107	106	128	103	112	109	330	325	355	645	653
42	165	127	123	140	122	119	118	397	370	390	670	682
42	168	123	125	142	112	128	120	395	390	410	665	685
42	162	125	123	141	109	120	120	400	370	381	686	684
43	140	100	92	108	87	108	100	310	320	340	680	668
43	145	100	100	125	94	120	112	315	303	325	680	630
43	145	105	102	120	90	125	100	305	310	330	650	640
44	160	120	90	115	95	110	110	390	380	410	660	640
44	165	115	85	110	92	110	110	390	370	380	665	646
44	165	105	85	118	95	110	120	380	384	394	645	638
45	160	110	113	130	105	120	115	425	405	390	700	675
45	170	130	130	160	125	115	140	400	390	390	690	700
45	165	120	135	150	124	112	135	426	405	395	685	680
46	160	119	107	130	107	118	110	366	360	374	683	680
46	165	123	115	150	115	130	120	370	360	380	680	680
46	148	125	117	136	109	122	125	365	347	379	684	665
47	130	115	120	145	110	120	115	360	355	355	695	692
47	170	130	120	139	120	120	127	392	377	390	710	652
47	160	120	110	130	110	120	120	370	366	390	690	680
48	165	110	100	140	110	120	115	380	355	380	690	685
48	140	115	115	140	110	120	140	390	360	370	670	680
48	160	105	100	130	110	127	110	379	359	377	712	673
49	160	102	100	117	104	110	105	362	360	380	639	640
49	160	122	108	133	106	118	110	378	360	360	655	630
49	160	120	108	130	107	125	107	385	368	376	655	633
50	160	110	105	130	105	125	110	360	340	370	680	670
50	150	115	104	130	106	118	123	360	365	386	680	645
50	155	110	110	135	115	128	110	350	350	390	690	670
51	160	119	106	133	110	105	120	450	390	410	680	667
51	155	120	108	135	107	115	130	410	390	392	662	670
51	160	117	105	131	102	120	120	435	390	405	665	670
52	156	114	90	114	96	101	110	370	365	360	650	620
52	155	110	100	126	106	107	115	364	345	356	646	640
52	158	113	99	127	113	105	110	360	345	360	657	630
53	160	128	115	142	108	142	120	390	375	395	673	650
53	155	118	110	135	115	125	105	399	395	399	684	649
53	155	120	113	134	112	130	110	400	385	392	660	670
54	175	112	110	145	115	130	130	315	305	330	690	625
54	170	120	100	130	110	120	125	300	305	320	690	650
54	165	116	115	140	115	128	120	329	322	315	694	660
55	177	120	110	140	120	120	125	410	380	400	720	680
55	172	125	110	132	114	124	138	410	388	402	715	690
55	170	125	105	130	110	115	125	390	365	380	705	685
56	155	120	116	125	100	108	116	410	424	440	680	690
56	160	121	122	133	108	121	130	405	390	390	690	680
56	155	120	115	136	110	110	120	399	385	400	675	665
57	161	113	102	125	115	121	100	350	321	350	650	648
57	140	108	106	120	100	110	108	340	314	326	656	665
57	150	115	108	124	100	108	115	318	315	325	660	640
58	155	120	110	135	105	125	130	365	350	365	660	620
58	160	122	113	140	115	121	117	365	350	361	673	635
58	160	113	113	140	110	115	130	370	360	360	660	640
59	172	115	98	125	108	107	125	340	310	335	658	630
59	170	115	100	130	102	110	120	355	315	325	660	635
59	160	110	115	130	95	110	130	310	305	315	660	630
60	153	113	103	136	108	120	115	340	330	350	677	648
60	160	110	104	122	100	98	110	330	335	340	680	665
60	157	110	108	126	104	113	130	332	330	339	635	649
61	160	125	110	126	95	122	116	410	370	390	680	680
61	165	125	123	145	114	130	130	392	375	392	700	670
61	166	122	116	143	121	144	118	400	383	390	698	684
62	150	110	100	120	95	110	115	330	325	355	665	615
62	150	110	100	122	101	110	120	320	320	355	655	605
62	154	112	96	121	103	105	118	330	325	360	650	628
63	153	110	107	129	105	108	110	350	324	355	653	632
63	155	123	111	136	115	112	130	350	335	347	650	626
63	152	113	108	138	113	123	122	332	333	342	650	615
64	140	100	100	125	105	100	100	340	320	350	600	612
64	135	95	100	125	90	110	105	340	315	335	607	610
64	142	105	95	124	102	102	115	345	330	357	595	600
65	165	120	120	145	122	117	140	430	385	420	700	680
65	170	130	110	130	105	130	130	460	410	415	690	700
65	170	128	128	145	120	120	135	430	392	399	692	692
66	160	117	120	145	120	130	130	420	400	407	680	720
66	160	110	110	130	105	125	110	440	405	390	675	670
66	155	110	111	140	115	120	125	425	400	410	684	694
67	168	122	120	156	128	130	127	380	386	402	695	692
67	160	120	117	140	120	115	114	430	375	390	710	706
67	170	122	123	155	118	112	135	405	375	397	703	690
68	130	100	110	130	115	110	120	360	360	360	650	675
68	160	117	113	140	112	117	136	355	347	360	697	668
68	160	120	110	140	120	110	105	350	370	390	670	670
69	165	120	100	135	112	105	115	420	360	369	620	645
69	170	125	99	125	105	92	120	408	398	399	658	649
69	167	120	104	137	108	98	125	400	375	390	655	645
70	155	117	126	143	120	113	110	430	390	411	660	680
70	156	117	111	130	104	108	118	419	397	425	674	685
70	145	113	120	137	100	113	110	450	395	410	660	670
71	160	115	110	131	107	112	130	375	347	370	660	634
71	150	112	98	125	105	110	130	380	340	370	692	656
71	155	117	117	130	103	118	129	375	364	370	666	661
72	155	110	100	125	105	100	120	360	349	350	666	630
72	150	110	95	120	95	98	110	376	344	350	660	650
72	155	115	103	129	105	102	115	355	333	370	667	660
73	175	126	117	140	120	122	133	425	440	510	690	697
73	170	140	125	160	110	130	130	440	430	450	670	680
73	170	123	122	149	118	123	125	438	435	475	680	697
74	170	124	110	135	110	122	118	378	370	380	660	675
74	160	125	104	134	110	123	110	390	365	370	660	670
74	167	125	110	136	112	126	121	390	370	380	690	688
75	166	122	111	141	128	127	118	410	372	390	697	676
75	165	120	116	128	110	117	120	395	380	390	650	670
75	165	115	112	135	118	118	125	385	380	410	685	654
76	152	118	116	142	116	119	122	418	380	390	601	629
76	155	114	112	132	107	102	113	400	382	390	620	638
76	165	112	113	135	108	105	120	415	399	416	623	618
77	155	113	102	121	97	110	110	298	298	320	628	623
77	148	114	108	137	102	110	110	310	305	315	624	609
77	154	115	102	127	104	112	113	292	305	322	624	620
78	144	105	98	130	109	116	108	320	312	324	630	610
78	155	105	95	121	105	110	100	325	325	326	630	617
78	150	102	90	123	100	105	100	330	333	345	632	586
79	140	110	85	105	85	110	110	330	331	330	640	660
79	150	115	105	135	110	115	115	350	330	320	675	690
79	150	120	85	112	97	105	123	325	322	357	680	680
80	170	117	122	149	118	120	130	455	440	497	690	681
80	165	120	110	133	105	112	123	455	434	455	670	700
80	165	116	122	148	110	122	116	446	440	448	690	710
81	157	112	111	137	115	120	120	440	370	373	644	639
81	144	103	104	129	105	116	110	390	374	380	602	642
81	143	109	102	131	100	115	103	398	376	390	630	657
82	150	110	96	120	101	102	115	295	293	315	610	595
82	140	104	92	118	101	108	106	280	276	300	612	595
82	145	105	98	122	104	112	114	290	280	286	596	600
83	140	95	85	115	92	110	95	252	242	262	623	550
83	140	110	80	107	90	103	105	250	251	280	600	559
83	140	103	90	105	92	100	100	250	245	255	623	570
84	145	105	102	131	102	110	103	330	328	331	617	611
84	145	114	107	130	105	102	118	338	330	335	640	598
84	140	108	101	123	95	103	110	330	317	330	600	616
85	170	115	105	130	103	118	135	345	341	346	680	621
85	170	122	112	128	105	115	130	365	340	334	668	630
85	172	118	102	133	115	118	122	350	338	350	665	645
86	157	110	96	120	104	114	112	350	332	385	630	609
86	150	98	95	123	105	110	105	341	341	363	625	615
86	160	110	90	120	100	120	110	340	330	350	600	590
87	150	102	104	120	95	98	105	313	310	330	620	645
87	150	115	100	120	100	95	110	310	320	320	640	620
87	150	113	104	130	105	100	115	326	320	345	662	613
88	160	120	97	125	102	130	112	330	325	345	652	640
88	160	103	100	130	110	112	110	337	327	345	652	591
88	154	110	92	123	120	120	110	330	340	340	650	620
89	145	105	75	120	105	110	80	380	350	365	645	630
89	150	100	80	110	95	110	105	380	370	360	650	610
89	155	103	100	125	105	112	125	389	370	402	672	640
90	163	115	125	153	122	112	130	402	402	450	671	662
90	160	118	107	127	95	105	122	400	383	420	680	660
90	167	120	121	153	128	112	116	410	390	400	660	678
91	176	134	132	165	129	118	133	440	412	420	690	689
91	180	134	124	151	123	120	130	460	418	415	720	695
91	183	132	130	154	118	120	145	445	420	428	711	670
92	160	120	100	120	105	120	110	350	345	370	650	635
92	160	120	100	130	100	130	100	370	360	380	640	640
92	160	110	115	140	100	130	120	355	335	350	678	605
93	164	113	101	126	103	117	125	390	373	374	680	630
93	150	120	110	130	100	125	115	370	355	365	670	620
93	160	108	110	133	100	135	108	375	380	388	670	618
94	155	110	104	130	112	119	115	360	345	325	630	640
94	160	110	104	138	118	122	130	362	338	370	652	670
94	150	110	102	130	110	110	110	380	340	350	670	650
95	147	109	104	126	103	115	121	293	300	310	670	643
95	146	106	100	120	98	107	110	315	285	310	665	625
95	145	108	101	130	104	114	120	290	295	310	670	610
96	153	112	106	130	106	112	125	305	315	325	620	585
96	140	113	100	124	98	101	100	320	310	330	606	614
96	149	113	108	130	107	116	115	315	316	320	635	615
97	160	125	100	120	92	110	125	380	385	390	650	630
97	168	124	113	136	96	124	129	385	380	383	643	640
97	170	120	110	135	105	114	125	386	370	375	636	629
98	140	110	112	140	105	110	120	320	320	330	640	620
98	147	110	104	128	109	111	130	328	320	335	625	635
98	150	110	110	135	115	110	100	330	325	340	655	650
99	171	126	120	150	123	127	128	410	404	420	745	731
99	169	124	113	140	113	118	135	410	390	408	720	710
99	175	123	152	150	118	118	150	420	407	424	710	725
100	158	114	113	128	104	105	120	350	340	355	635	590
100	145	118	102	125	98	102	111	344	324	354	635	610
100	158	114	113	133	99	110	116	340	333	355	620	635
[truncated: 4 more columns]
